# Supplementary material for: Wastewater-based surveillance for severe acute respiratory syndrome coronavirus 2 variants in Gwangju, Republic of Korea
Source: Front Microbiol. 2025 Sep 22;16:1676742. doi: 10.3389/fmicb.2025.1676742 (PMC12499352; doi:10.3389/fmicb.2025.1676742)
Supplement: Supplementary file 1 [file Table_1.xlsx]

## Sheet: Sheet1
Supplemenatry Table 1. List of QC data to compare total read count and depth of MiSeq and NextSeq. Includes TAC assay Ct values and viral concentrations (copies/mL) per sample, along with total read count and sequencing depth. Used as quantitative indicators for cross-platform comparison.
No.	ORF1ab Ct value	ORF1ab copies/mL	MiSeq		NextSeq
			total read count	depth	total read count	depth
1	20.3908	7375813	1140620	4828.27	21846970	73468.6
2	21.9745	2617887	1406998	5894.21	30872614	103800
3	20.7845	5706431	1576946	6700.56	32941252	110788
4	20.7472	5820060	1189358	5034.58	28918182	97219.2
5	22.3649	2030220	1727270	7344.49	29907002	100553
6	21.182	4388784	1279278	0.539844	27438002	92279.7
7	20.1801	8471012	1384912	5907.75	31148656	104749
8	23.7304	834543	1412598	6000.81	30101384	101227
9	26.2154	168056	1162534	4930.75	23041358	77462.1
10	21.8968	2740267	1534972	6510.91	30458492	102418
11	23.7438	829163	1343232	5682.33	29647394	99720.3
12	28.4238	41187.6	622678	2510.66	14627718	49191.2
13	21.891	2758214	1189728	5049.27	30223402	101648
14	22.8873	1438360	1359384	5727.02	31041218	104388
15	19.7912	10960230	1449732	6197.35	29392782	98854
16	22.9009	1429050	1703214	7216.57	30419282	102317
17	22.7402	1585577	1663994	7013.11	30829018	103664
18	21.4597	3653375	1601758	6752.96	32379030	108865
19	22.3375	2056835	1267110	5344.63	27061534	90986.4
20	22.0114	2550446	955190	4086.46	29674912	99793
21	19.558	12762680	1231316	5281.77	30089134	101196
22	22.5703	1770878	1456258	6110.8	28443198	95669.9
23	24.3428	562766	1188536	4927.36	26680420	89749.6
24	20.1813	8471012	1742144	7419.39	32787884	110272
25	23.859	767260	1637348	6910.67	31881090	107212
26	24.3366	562766	1400448	5905.64	32879482	110592
27	21.4529	3677364	1886312	7922.35	40198780	135183
28	22.5914	1747991	1391578	5899.42	30209330	101590
29	23.2979	1102439	1041910	4453.28	24034184	80832
30	21.7259	3062054	1389280	5904.08	29901506	100555
31	22.3405	2056835	687638	2940.91	18993738	63879.9
32	23.5772	919598	1180348	4905.65	23867888	80272.7
33	21.3347	3977939	1420500	6063.83	28011376	94208.1
34	25.0026	367843	989418	4118.08	23100286	77683.3
35	23.8714	762316	10354	46.7545	269762	907.446
36	22.5057	1841367	505690	2285.19	15053594	50608.2
37	22.8346	1495518	261782	1182.8	7483260	25162.8
38	20.706	5975128	644914	2932.23	19295274	64861.8
39	22.7624	1565102	56	0.109685	2126	7.14023
40	24.0284	687440	247056	1112.8	6749842	22698.9
41	23.5637	931580	502188	2280.44	14968698	50327.8
42	26.0648	186206	23816	107.448	667512	2244.76
43	25.4206	280792	32246	145.049	929218	3124.22
44	23.2751	1116823	64	0.141449	2354	7.92329
45	26.609	130908	58216	264.827	1660478	5582.87
46	24.0646	674248	350334	1586.19	11357924	38195.3
47	24.1913	619963	117124	530.569	3396414	11419.4
48	26.2871	160684	26426	119.471	705032	2371.4
49	25.6431	243793	209118	949.398	4949048	16639.7
50	25.8855	207656	108446	485.492	2828906	9509.47
51	25.413	282602	46500	206.896	1370138	4607.14
52	22.5151	1829425	327602	1479.1	8474660	28490.7
53	23.6852	856418	181346	823.071	6389156	21483.8
54	26.4404	145962	69780	312.275	1887270	6347.28
55	25.9409	201102	48292	216.42	1355460	4558.24
56	25.8505	213054	133398	603.621	3677862	12365.7
57	25.4322	278994	123034	548.331	3389710	11400.3
58	26.2592	163802	122806	546.699	3611338	12144.5
		Average	858019	3556.24	1.88539e+07	63402.6
