# Supplementary material for: Wastewater-based surveillance for severe acute respiratory syndrome coronavirus 2 variants in Gwangju, Republic of Korea
Source: Front Microbiol. 2025 Sep 22;16:1676742. doi: 10.3389/fmicb.2025.1676742 (PMC12499352; doi:10.3389/fmicb.2025.1676742)
Supplement: Supplementary file 2 [file Table_2.xlsx]

## Sheet: Sheet1
Supplementary Table 2. List of SARS-CoV-2 strains of Gwangju used in this study for lineage analyses, shown in Fig. 3. Detailed information on the SARS-CoV-2 clinical isolates obtained in Gwangju during the study period.
No.	GISAID Accession ID	Collection date
1	EPI_ISL_18793347	2024-01-03
2	EPI_ISL_18793349	2024-01-06
3	EPI_ISL_18823344	2024-01-02
4	EPI_ISL_18823275	2024-01-02
5	EPI_ISL_18823439	2024-01-01
6	EPI_ISL_18823801	2024-01-03
7	EPI_ISL_18853029	2024-01-08
8	EPI_ISL_18853030	2024-01-08
9	EPI_ISL_18853127	2024-01-04
10	EPI_ISL_18853170	2024-01-05
11	EPI_ISL_18853191	2024-01-05
12	EPI_ISL_18853251	2024-01-03
13	EPI_ISL_18853252	2024-01-07
14	EPI_ISL_18853253	2024-01-05
15	EPI_ISL_18853341	2024-01-09
16	EPI_ISL_18853375	2024-01-04
17	EPI_ISL_18853398	2024-01-09
18	EPI_ISL_18853400	2024-01-07
19	EPI_ISL_18853408	2024-01-07
20	EPI_ISL_18853434	2024-01-09
21	EPI_ISL_18853513	2024-01-12
22	EPI_ISL_18853514	2024-01-08
23	EPI_ISL_18853516	2024-01-09
24	EPI_ISL_18853517	2024-01-10
25	EPI_ISL_18853518	2024-01-15
26	EPI_ISL_18853544	2024-01-19
27	EPI_ISL_18853380	2024-01-10
28	EPI_ISL_18887754	2024-01-05
29	EPI_ISL_18887769	2024-01-15
30	EPI_ISL_18887770	2024-01-16
31	EPI_ISL_18887771	2024-01-16
32	EPI_ISL_18887772	2024-01-13
33	EPI_ISL_18887773	2024-01-14
34	EPI_ISL_18887774	2024-01-15
35	EPI_ISL_18887775	2024-01-16
36	EPI_ISL_18887842	2024-01-12
37	EPI_ISL_18887946	2024-01-16
38	EPI_ISL_18888019	2024-01-10
39	EPI_ISL_18887961	2024-01-13
40	EPI_ISL_18887958	2024-01-11
41	EPI_ISL_18887965	2024-01-15
42	EPI_ISL_18888150	2024-01-15
43	EPI_ISL_18888157	2024-01-15
44	EPI_ISL_18888145	2024-01-12
45	EPI_ISL_18888203	2024-01-11
46	EPI_ISL_18888223	2024-01-28
47	EPI_ISL_18888224	2024-01-24
48	EPI_ISL_18888164	2024-01-15
49	EPI_ISL_18888171	2024-01-15
50	EPI_ISL_18888178	2024-01-15
51	EPI_ISL_18888185	2024-01-15
52	EPI_ISL_18887861	2024-01-16
53	EPI_ISL_18888128	2024-01-16
54	EPI_ISL_18888136	2024-01-16
55	EPI_ISL_18888143	2024-01-16
56	EPI_ISL_18888151	2024-01-16
57	EPI_ISL_18888158	2024-01-16
58	EPI_ISL_18888194	2024-01-17
59	EPI_ISL_18888201	2024-01-17
60	EPI_ISL_18888207	2024-01-17
61	EPI_ISL_18888129	2024-01-17
62	EPI_ISL_18888137	2024-01-17
63	EPI_ISL_18888144	2024-01-17
64	EPI_ISL_18899793	2024-01-22
65	EPI_ISL_18899794	2024-01-22
66	EPI_ISL_18899795	2024-01-22
67	EPI_ISL_18899796	2024-01-22
68	EPI_ISL_18899797	2024-01-20
69	EPI_ISL_18899799	2024-01-22
70	EPI_ISL_18899800	2024-01-23
71	EPI_ISL_18899801	2024-01-21
72	EPI_ISL_18899898	2024-01-22
73	EPI_ISL_18899929	2024-01-18
74	EPI_ISL_18899939	2024-01-23
75	EPI_ISL_18900038	2024-01-17
76	EPI_ISL_18899961	2024-01-17
77	EPI_ISL_18900148	2024-01-17
78	EPI_ISL_18900156	2024-01-19
79	EPI_ISL_18900157	2024-01-22
80	EPI_ISL_18900212	2024-01-19
81	EPI_ISL_18900220	2024-01-19
82	EPI_ISL_18899655	2024-01-22
83	EPI_ISL_18899708	2024-01-22
84	EPI_ISL_18923904	2024-01-30
85	EPI_ISL_18923907	2024-01-30
86	EPI_ISL_18923916	2024-02-03
87	EPI_ISL_18923919	2024-02-02
88	EPI_ISL_18923920	2024-01-29
89	EPI_ISL_18923992	2024-01-29
90	EPI_ISL_18923993	2024-01-30
91	EPI_ISL_18923994	2024-01-30
92	EPI_ISL_18923995	2024-01-30
93	EPI_ISL_18923996	2024-01-29
94	EPI_ISL_18923997	2024-01-29
95	EPI_ISL_18923998	2024-01-29
96	EPI_ISL_18923999	2024-01-28
97	EPI_ISL_18924000	2024-01-27
98	EPI_ISL_18924108	2024-01-29
99	EPI_ISL_18924315	2024-01-23
100	EPI_ISL_18924316	2024-01-30
101	EPI_ISL_18924317	2024-01-19
102	EPI_ISL_18924414	2024-02-01
103	EPI_ISL_18924415	2024-02-01
104	EPI_ISL_18924416	2024-02-01
105	EPI_ISL_18924446	2024-01-26
106	EPI_ISL_18924456	2024-01-28
107	EPI_ISL_18924460	2024-01-26
108	EPI_ISL_18924502	2024-01-29
109	EPI_ISL_18924503	2024-01-29
110	EPI_ISL_18924504	2024-01-29
111	EPI_ISL_18924505	2024-01-29
112	EPI_ISL_18924506	2024-01-29
113	EPI_ISL_18924507	2024-01-29
114	EPI_ISL_18924533	2024-02-12
115	EPI_ISL_18924534	2024-02-08
116	EPI_ISL_18924539	2024-02-05
117	EPI_ISL_18924540	2024-02-08
118	EPI_ISL_18948201	2024-02-01
119	EPI_ISL_18948206	2024-02-05
120	EPI_ISL_18948273	2024-02-05
121	EPI_ISL_18948410	2024-02-01
122	EPI_ISL_18948413	2024-02-06
123	EPI_ISL_18948421	2024-02-06
124	EPI_ISL_18948424	2024-02-02
125	EPI_ISL_18948442	2024-02-01
126	EPI_ISL_18948451	2024-02-04
127	EPI_ISL_18948469	2024-01-30
128	EPI_ISL_18948470	2024-01-30
129	EPI_ISL_18948471	2024-01-30
130	EPI_ISL_18948472	2024-01-30
131	EPI_ISL_18948473	2024-01-30
132	EPI_ISL_18948474	2024-01-30
133	EPI_ISL_18948477	2024-01-31
134	EPI_ISL_18948478	2024-01-31
135	EPI_ISL_18948479	2024-01-31
136	EPI_ISL_18948480	2024-01-31
137	EPI_ISL_18948481	2024-01-31
138	EPI_ISL_18948516	2024-02-06
139	EPI_ISL_18948517	2024-02-06
140	EPI_ISL_18948518	2024-02-06
141	EPI_ISL_18948524	2024-02-04
142	EPI_ISL_18948615	2024-02-05
143	EPI_ISL_18948616	2024-02-05
144	EPI_ISL_18948617	2024-02-06
145	EPI_ISL_18948618	2024-02-06
146	EPI_ISL_18948619	2024-02-03
147	EPI_ISL_18966483	2024-02-13
148	EPI_ISL_18966485	2024-02-15
149	EPI_ISL_18966486	2024-02-16
150	EPI_ISL_18966488	2024-02-16
151	EPI_ISL_18966489	2024-02-13
152	EPI_ISL_18966492	2024-02-16
153	EPI_ISL_18966506	2024-02-07
154	EPI_ISL_18966507	2024-02-07
155	EPI_ISL_18966593	2024-02-11
156	EPI_ISL_18966594	2024-02-11
157	EPI_ISL_18966595	2024-02-13
158	EPI_ISL_18966596	2024-02-13
159	EPI_ISL_18966597	2024-02-13
160	EPI_ISL_18966598	2024-02-13
161	EPI_ISL_18966599	2024-02-13
162	EPI_ISL_18966802	2024-02-09
163	EPI_ISL_18966865	2024-02-06
164	EPI_ISL_18966866	2024-02-07
165	EPI_ISL_18966867	2024-02-05
166	EPI_ISL_18966868	2024-02-07
167	EPI_ISL_18966870	2024-02-06
168	EPI_ISL_18966872	2024-02-06
169	EPI_ISL_18966873	2024-02-05
170	EPI_ISL_18966874	2024-02-07
171	EPI_ISL_18966876	2024-02-05
172	EPI_ISL_18966877	2024-02-06
173	EPI_ISL_18966878	2024-02-06
174	EPI_ISL_18966879	2024-02-07
175	EPI_ISL_18966880	2024-02-05
176	EPI_ISL_18966881	2024-02-01
177	EPI_ISL_18966884	2024-02-07
178	EPI_ISL_18966964	2024-02-13
179	EPI_ISL_18966965	2024-02-13
180	EPI_ISL_18966966	2024-02-13
181	EPI_ISL_18966971	2024-02-13
182	EPI_ISL_18966972	2024-02-14
183	EPI_ISL_18966973	2024-02-14
184	EPI_ISL_18967010	2024-02-15
185	EPI_ISL_18967101	2024-02-20
186	EPI_ISL_18967102	2024-02-24
187	EPI_ISL_18967103	2024-02-19
188	EPI_ISL_18982338	2024-02-19
189	EPI_ISL_18982339	2024-02-20
190	EPI_ISL_18982340	2024-02-18
191	EPI_ISL_18982341	2024-02-19
192	EPI_ISL_18982342	2024-02-20
193	EPI_ISL_18982343	2024-02-19
194	EPI_ISL_18982344	2024-02-19
195	EPI_ISL_18982345	2024-02-20
196	EPI_ISL_18982346	2024-02-20
197	EPI_ISL_18982347	2024-02-19
198	EPI_ISL_18982348	2024-02-19
199	EPI_ISL_18982349	2024-02-19
200	EPI_ISL_18982350	2024-02-19
201	EPI_ISL_18982351	2024-02-19
202	EPI_ISL_18982547	2024-02-20
203	EPI_ISL_18982572	2024-02-20
204	EPI_ISL_18982680	2024-02-10
205	EPI_ISL_18982683	2024-02-09
206	EPI_ISL_18982695	2024-02-10
207	EPI_ISL_18982745	2024-02-14
208	EPI_ISL_18982770	2024-02-13
209	EPI_ISL_18982771	2024-02-14
210	EPI_ISL_18982772	2024-02-14
211	EPI_ISL_18982773	2024-02-13
212	EPI_ISL_18982774	2024-02-14
213	EPI_ISL_18982775	2024-02-14
214	EPI_ISL_18982785	2024-02-13
215	EPI_ISL_18982786	2024-02-13
216	EPI_ISL_18982787	2024-02-13
217	EPI_ISL_18982788	2024-02-13
218	EPI_ISL_18982789	2024-02-14
219	EPI_ISL_18982791	2024-02-08
220	EPI_ISL_18982792	2024-02-13
221	EPI_ISL_18982793	2024-02-14
222	EPI_ISL_18982794	2024-02-14
223	EPI_ISL_18982795	2024-02-14
224	EPI_ISL_18982796	2024-02-13
225	EPI_ISL_18982797	2024-02-13
226	EPI_ISL_18982798	2024-02-13
227	EPI_ISL_18982799	2024-02-13
228	EPI_ISL_18982801	2024-02-13
229	EPI_ISL_18982802	2024-02-13
230	EPI_ISL_18982876	2024-02-26
231	EPI_ISL_19001277	2024-02-26
232	EPI_ISL_19001278	2024-02-27
233	EPI_ISL_19001279	2024-02-26
234	EPI_ISL_19001280	2024-02-27
235	EPI_ISL_19001281	2024-02-27
236	EPI_ISL_19001282	2024-02-26
237	EPI_ISL_19001283	2024-02-26
238	EPI_ISL_19001284	2024-02-26
239	EPI_ISL_19001285	2024-02-27
240	EPI_ISL_19001509	2024-02-23
241	EPI_ISL_19001510	2024-02-23
242	EPI_ISL_19001549	2024-02-27
243	EPI_ISL_19001765	2024-02-17
244	EPI_ISL_19001773	2024-02-21
245	EPI_ISL_19001801	2024-02-20
246	EPI_ISL_19001813	2024-02-16
247	EPI_ISL_19001830	2024-02-19
248	EPI_ISL_19001832	2024-02-15
249	EPI_ISL_19001833	2024-02-19
250	EPI_ISL_19001835	2024-02-19
251	EPI_ISL_19001836	2024-02-15
252	EPI_ISL_19001841	2024-02-16
253	EPI_ISL_19001848	2024-02-19
254	EPI_ISL_19001849	2024-02-15
255	EPI_ISL_19001850	2024-02-15
256	EPI_ISL_19001853	2024-02-15
257	EPI_ISL_19001856	2024-02-19
258	EPI_ISL_19001858	2024-02-15
259	EPI_ISL_19001859	2024-02-19
260	EPI_ISL_19001860	2024-02-20
261	EPI_ISL_19001861	2024-02-16
262	EPI_ISL_19001863	2024-02-19
263	EPI_ISL_19001877	2024-03-04
264	EPI_ISL_19001879	2024-03-08
265	EPI_ISL_19001880	2024-03-08
266	EPI_ISL_19001881	2024-03-04
267	EPI_ISL_19001882	2024-03-08
268	EPI_ISL_19017553	2024-03-04
269	EPI_ISL_19017554	2024-03-04
270	EPI_ISL_19017555	2024-03-03
271	EPI_ISL_19017556	2024-03-04
272	EPI_ISL_19017557	2024-03-04
273	EPI_ISL_19017558	2024-03-04
274	EPI_ISL_19017559	2024-03-04
275	EPI_ISL_19017626	2024-03-02
276	EPI_ISL_19017627	2024-03-05
277	EPI_ISL_19017628	2024-03-05
278	EPI_ISL_19017629	2024-03-05
279	EPI_ISL_19017711	2024-03-07
280	EPI_ISL_19017745	2024-03-08
281	EPI_ISL_19017929	2024-02-23
282	EPI_ISL_19017466	2024-02-23
283	EPI_ISL_19017468	2024-02-23
284	EPI_ISL_19017473	2024-02-24
285	EPI_ISL_19017483	2024-02-26
286	EPI_ISL_19017506	2024-02-26
287	EPI_ISL_19017510	2024-02-26
288	EPI_ISL_19017511	2024-02-23
289	EPI_ISL_19017512	2024-02-27
290	EPI_ISL_19017513	2024-02-27
291	EPI_ISL_19017515	2024-02-27
292	EPI_ISL_19017516	2024-02-23
293	EPI_ISL_19017517	2024-02-28
294	EPI_ISL_19017518	2024-02-26
295	EPI_ISL_19017519	2024-02-26
296	EPI_ISL_19017520	2024-02-22
297	EPI_ISL_19017521	2024-02-26
298	EPI_ISL_19017522	2024-02-23
299	EPI_ISL_19017523	2024-02-28
300	EPI_ISL_19017524	2024-02-28
301	EPI_ISL_19017525	2024-02-23
302	EPI_ISL_19017527	2024-03-17
303	EPI_ISL_19017529	2024-03-15
304	EPI_ISL_19017531	2024-03-12
305	EPI_ISL_19017532	2024-03-12
306	EPI_ISL_19017533	2024-03-12
307	EPI_ISL_19030920	2024-03-12
308	EPI_ISL_19030921	2024-03-10
309	EPI_ISL_19030922	2024-03-10
310	EPI_ISL_19030923	2024-03-10
311	EPI_ISL_19030924	2024-03-11
312	EPI_ISL_19030925	2024-03-11
313	EPI_ISL_19030926	2024-03-12
314	EPI_ISL_19031203	2024-03-12
315	EPI_ISL_19031204	2024-03-12
316	EPI_ISL_19031205	2024-03-12
317	EPI_ISL_19031321	2024-03-12
318	EPI_ISL_19031349	2024-03-04
319	EPI_ISL_19031351	2024-03-04
320	EPI_ISL_19031352	2024-02-29
321	EPI_ISL_19031354	2024-03-04
322	EPI_ISL_19031355	2024-02-29
323	EPI_ISL_19031356	2024-03-04
324	EPI_ISL_19031357	2024-03-06
325	EPI_ISL_19031358	2024-03-06
326	EPI_ISL_19031360	2024-03-06
327	EPI_ISL_19031361	2024-03-04
328	EPI_ISL_19031363	2024-03-04
329	EPI_ISL_19031364	2024-02-29
330	EPI_ISL_19031366	2024-03-04
331	EPI_ISL_19031367	2024-03-04
332	EPI_ISL_19031368	2024-02-29
333	EPI_ISL_19031369	2024-03-06
334	EPI_ISL_19031370	2024-03-02
335	EPI_ISL_19031373	2024-03-06
336	EPI_ISL_19031410	2024-03-06
337	EPI_ISL_19031483	2024-03-03
338	EPI_ISL_19031552	2024-03-22
339	EPI_ISL_19031554	2024-03-19
340	EPI_ISL_19031555	2024-03-22
341	EPI_ISL_19045994	2024-03-19
342	EPI_ISL_19045995	2024-03-19
343	EPI_ISL_19045996	2024-03-19
344	EPI_ISL_19045997	2024-03-20
345	EPI_ISL_19045998	2024-03-19
346	EPI_ISL_19045999	2024-03-18
347	EPI_ISL_19046000	2024-03-19
348	EPI_ISL_19046114	2024-03-11
349	EPI_ISL_19046126	2024-03-11
350	EPI_ISL_19046141	2024-03-11
351	EPI_ISL_19046286	2024-03-19
352	EPI_ISL_19046287	2024-03-19
353	EPI_ISL_19046463	2024-03-07
354	EPI_ISL_19046464	2024-03-12
355	EPI_ISL_19046466	2024-03-07
356	EPI_ISL_19046471	2024-03-07
357	EPI_ISL_19046489	2024-03-09
358	EPI_ISL_19046491	2024-03-13
359	EPI_ISL_19046494	2024-03-12
360	EPI_ISL_19046495	2024-03-11
361	EPI_ISL_19046496	2024-03-15
362	EPI_ISL_19046497	2024-03-19
363	EPI_ISL_19046500	2024-03-16
364	EPI_ISL_19046501	2024-03-18
365	EPI_ISL_19046502	2024-03-18
366	EPI_ISL_19046503	2024-03-18
367	EPI_ISL_19046504	2024-03-18
368	EPI_ISL_19046506	2024-03-18
369	EPI_ISL_19046507	2024-03-15
370	EPI_ISL_19046508	2024-03-15
371	EPI_ISL_19046509	2024-03-18
372	EPI_ISL_19046518	2024-03-26
373	EPI_ISL_19046521	2024-03-27
374	EPI_ISL_19065215	2024-03-25
375	EPI_ISL_19065216	2024-03-27
376	EPI_ISL_19065217	2024-03-25
377	EPI_ISL_19065218	2024-03-26
378	EPI_ISL_19065219	2024-03-25
379	EPI_ISL_19065220	2024-03-25
380	EPI_ISL_19065221	2024-03-25
381	EPI_ISL_19065222	2024-03-25
382	EPI_ISL_19065615	2024-03-26
383	EPI_ISL_19065616	2024-03-26
384	EPI_ISL_19065617	2024-03-26
385	EPI_ISL_19065618	2024-03-23
386	EPI_ISL_19062960	2024-03-18
387	EPI_ISL_19062982	2024-03-20
388	EPI_ISL_19063005	2024-03-14
389	EPI_ISL_19063007	2024-03-18
390	EPI_ISL_19063026	2024-03-17
391	EPI_ISL_19063043	2024-03-26
392	EPI_ISL_19063044	2024-03-26
393	EPI_ISL_19063045	2024-03-27
394	EPI_ISL_19063046	2024-03-22
395	EPI_ISL_19063047	2024-03-26
396	EPI_ISL_19063048	2024-03-26
397	EPI_ISL_19063050	2024-03-25
398	EPI_ISL_19063051	2024-03-25
399	EPI_ISL_19063052	2024-03-27
400	EPI_ISL_19063053	2024-03-27
401	EPI_ISL_19063054	2024-03-23
402	EPI_ISL_19063055	2024-03-21
403	EPI_ISL_19063085	2024-04-06
404	EPI_ISL_19079613	2024-04-08
405	EPI_ISL_19079614	2024-04-08
406	EPI_ISL_19079842	2024-04-01
407	EPI_ISL_19079843	2024-04-02
408	EPI_ISL_19079844	2024-04-02
409	EPI_ISL_19079845	2024-03-31
410	EPI_ISL_19079846	2024-03-31
411	EPI_ISL_19079895	2024-04-03
412	EPI_ISL_19080061	2024-04-01
413	EPI_ISL_19080062	2024-04-01
414	EPI_ISL_19080063	2024-03-29
415	EPI_ISL_19080066	2024-03-29
416	EPI_ISL_19080067	2024-04-03
417	EPI_ISL_19080068	2024-03-29
418	EPI_ISL_19080070	2024-04-03
419	EPI_ISL_19080071	2024-04-01
420	EPI_ISL_19080073	2024-03-29
421	EPI_ISL_19080079	2024-03-26
422	EPI_ISL_19080109	2024-03-21
423	EPI_ISL_19080123	2024-03-21
424	EPI_ISL_19080199	2024-04-05
425	EPI_ISL_19080200	2024-04-05
426	EPI_ISL_19080201	2024-04-05
427	EPI_ISL_19092606	2024-04-10
428	EPI_ISL_19092607	2024-04-10
429	EPI_ISL_19092608	2024-04-08
430	EPI_ISL_19092762	2024-04-09
431	EPI_ISL_19092968	2024-04-08
432	EPI_ISL_19092995	2024-04-04
433	EPI_ISL_19092996	2024-04-05
434	EPI_ISL_19092997	2024-04-05
435	EPI_ISL_19092999	2024-04-08
436	EPI_ISL_19093001	2024-04-09
437	EPI_ISL_19093007	2024-04-01
438	EPI_ISL_19093038	2024-04-07
439	EPI_ISL_19093051	2024-04-08
440	EPI_ISL_19093070	2024-04-05
441	EPI_ISL_19093080	2024-04-15
442	EPI_ISL_19130188	2024-04-14
443	EPI_ISL_19130189	2024-04-14
444	EPI_ISL_19130190	2024-04-14
445	EPI_ISL_19130191	2024-04-15
446	EPI_ISL_19130192	2024-04-15
447	EPI_ISL_19130219	2024-04-16
448	EPI_ISL_19130220	2024-04-16
449	EPI_ISL_19130528	2024-04-12
450	EPI_ISL_19130535	2024-04-14
451	EPI_ISL_19143578	2024-04-29
452	EPI_ISL_19143580	2024-05-04
453	EPI_ISL_19143587	2024-04-23
454	EPI_ISL_19143588	2024-04-22
455	EPI_ISL_19143795	2024-04-18
456	EPI_ISL_19143796	2024-04-19
457	EPI_ISL_19143797	2024-04-23
458	EPI_ISL_19143805	2024-04-20
459	EPI_ISL_19143806	2024-04-23
460	EPI_ISL_19143688	2024-04-25
461	EPI_ISL_19143798	2024-04-24
462	EPI_ISL_19143740	2024-04-24
463	EPI_ISL_19161397	2024-04-29
464	EPI_ISL_19161398	2024-04-29
465	EPI_ISL_19161475	2024-04-28
466	EPI_ISL_19161497	2024-04-30
467	EPI_ISL_19161526	2024-04-29
468	EPI_ISL_19161527	2024-04-29
469	EPI_ISL_19161528	2024-04-29
470	EPI_ISL_19161529	2024-04-29
471	EPI_ISL_19161530	2024-04-30
472	EPI_ISL_19174817	2024-05-07
473	EPI_ISL_19174818	2024-05-07
474	EPI_ISL_19174823	2024-05-16
475	EPI_ISL_19174807	2024-05-02
476	EPI_ISL_19185322	2024-05-13
477	EPI_ISL_19185323	2024-05-13
478	EPI_ISL_19194575	2024-05-17
479	EPI_ISL_19194576	2024-05-17
480	EPI_ISL_19211568	2024-05-24
481	EPI_ISL_19211569	2024-05-24
482	EPI_ISL_19211573	2024-05-27
483	EPI_ISL_19211574	2024-05-27
